# Supplementary material for: Increased high mobility group A 2 expression promotes transition of cervical intraepithelial neoplasm into cervical cancer
Source: Oncotarget. 2018 Jan 9;9(8):7891–901. doi: 10.18632/oncotarget.24080 (PMC5814267; doi:10.18632/oncotarget.24080)
Supplement: Supplementary file 2 [file oncotarget-09-7891-s002.xlsx]

## Sheet: Sheet1
Supplementary Table 3: Original data of Fig 3.
Sample ID	Pathology diagnosis	Age	Stage	HPV copy number	nucleus number of HPV	HPV copy number per nucleus	HMGA2 copy number	nucleus number of HMGA2	HMGA2 copy number per nucleus	IOD of HMGA2
CIN-001	CIN	72	CINI	6	37	0.162162	69	78	0.884615	24223.8
CIN-002	CIN	54	CINI	25	44	0.568182	107	78	1.37179	3350.84
CIN-003	CIN	50	CINI	24	36	0.666667	194	81	2.39506	7611.38
CIN-004	CIN	49	CINI	16	23	0.695652	219	81	2.7037	250.31
CIN-005	CIN	57	CINI	16	23	0.695652	81	83	0.975904	3161.33
CIN-006	CIN	52	CINI	30	33	0.909091	161	84	1.91667	25621
CIN-007	CIN	64	CINI	29	30	0.966667	143	85	1.68235	5560.55
CIN-008	CIN	46	CINI	54	35	1.54286	74	89	0.831461	59.1626
CIN-009	CIN	35	CINI	62	22	2.81818	220	90	2.44444	27970.2
CIN-010	CIN	23	CINI	N.A.	N.A.	N.A.	N.A.	N.A.	N.A.	73263.4
CIN-011	CIN	50	CINI	N.A.	N.A.	N.A.	N.A.	N.A.	N.A.	272023
CIN-012	CIN	48	CINI	33	25	1.32	44	32	1.375	2213.6
CIN-013	CIN	37	CINI	19	34	0.558824	58	30	1.93333	18903.2
CIN-014	CIN	55	CINI	28	55	0.509091	114	68	1.67647	875.4
CIN-015	CIN	48	CINI	21	37	0.567568	54	22	2.45455	2281.09
CIN-016	CIN	55	CINI	22	68	0.323529	77	92	0.836957	8867.09
CIN-017	CIN	28	CINI	47	30	1.56667	86	52	1.65385	12189.4
CIN-018	CIN	60	CINII	22	44	0.5	229	94	2.43617	3963.29
CIN-019	CIN	49	CINII	13	22	0.590909	184	97	1.89691	28287.9
CIN-020	CIN	38	CINII	25	37	0.675676	197	97	2.03093	3105.28
CIN-021	CIN	48	CINII	20	25	0.8	185	98	1.88776	83481.2
CIN-022	CIN	61	CINII	39	48	0.8125	224	102	2.19608	248.134
CIN-023	CIN	43	CINII	35	42	0.833333	95	43	2.2093	1478.75
CIN-024	CIN	57	CINII	24	28	0.857143	116	44	2.63636	911.211
CIN-025	CIN	39	CINII	31	34	0.911765	89	38	2.34211	147.468
CIN-026	CIN	35	CINII	33	31	1.06452	126	58	2.17241	168.829
CIN-027	CIN	42	CINII	63	49	1.28571	87	34	2.55882	198.701
CIN-028	CIN	47	CINII	58	37	1.56757	104	56	1.85714	5844.11
CIN-029	CIN	46	CINII	70	85	0.823529	117	63	1.85714	1174.5
CIN-030	CIN	37	CINII	69	79	0.873418	128	71	1.80282	27080.3
CIN-031	CIN	44	CINII	28	33	0.848485	89	91	0.978022	957.6
CIN-032	CIN	52	CINII	67	57	1.17544	93	87	1.06897	4407.5
CIN-033	CIN	36	CINII	87	62	1.40323	104	54	1.92593	889.6
CIN-034	CIN	40	CINIII	12	30	0.4	71	40	1.775	1057.59
CIN-035	CIN	33	CINIII	33	55	0.6	62	32	1.9375	276.6
CIN-036	CIN	51	CINIII	33	28	1.17857	253	114	2.2193	84.8606
CIN-037	CIN	31	CINIII	63	53	1.18868	178	115	1.54783	10836.4
CIN-038	CIN	44	CINIII	52	43	1.2093	198	118	1.67797	7779.34
CIN-039	CIN	40	CINIII	52	39	1.33333	241	119	2.02521	534.066
CIN-040	CIN	32	CINIII	40	30	1.33333	217	120	1.80833	7530.06
CIN-041	CIN	61	CINIII	68	48	1.41667	97	123	0.788618	1319.7
CIN-042	CIN	59	CINIII	49	34	1.44118	312	124	2.51613	73215.8
CIN-043	CIN	43	CINIII	42	26	1.61538	186	128	1.45312	4807.71
CIN-044	CIN	57	CINIII	N.A.	N.A.	N.A.	N.A.	N.A.	N.A.	1604.66
CIN-045	CIN	58	CINIII	46	31	1.48387	116	72	1.61111	7588.6
CIN-046	CIN	52	CINIII	66	87	0.758621	97	77	1.25974	12074.5
CIN-047	CIN	55	CINIII	48	77	0.623377	117	63	1.85714	12089.3
CIN-048	CIN	38	CINIII	93	89	1.04494	149	79	1.88608	9607.6
CIN-049	CIN	42	CINIII	57	49	1.16327	157	74	2.12162	6609.73
T-001	Cervical Cancer	33	Cervical cancer stage I	12	33	0.363636	255	144	1.77083	48.0525
T-002	Cervical Cancer	58	Cervical cancer stage I	28	44	0.636364	N.A.	N.A.	N.A.	51.588
T-003	Cervical Cancer	50	Cervical cancer stage I	28	36	0.777778	45	21	2.14286	13905.6
T-004	Cervical Cancer	38	Cervical cancer stage I	44	56	0.785714	58	31	1.87097	27351.2
T-005	Cervical Cancer	49	Cervical cancer stage I	29	35	0.828571	59	32	1.84375	290611
T-006	Cervical Cancer	36	Cervical cancer stage I	62	73	0.849315	92	40	2.3	294775
T-007	Cervical Cancer	41	Cervical cancer stage I	54	58	0.931034	101	59	1.71186	37954.9
T-008	Cervical Cancer	51	Cervical cancer stage I	34	35	0.971429	131	62	2.1129	43275.3
T-009	Cervical Cancer	45	Cervical cancer stage I	46	47	0.978723	79	65	1.21538	44173.9
T-010	Cervical Cancer	48	Cervical cancer stage I	30	30	1	46	67	0.686567	298744
T-011	Cervical Cancer	37	Cervical cancer stage I	48	44	1.09091	85	69	1.23188	304896
T-012	Cervical Cancer	45	Cervical cancer stage I	47	40	1.175	148	70	2.11429	44173.9
T-013	Cervical Cancer	32	Cervical cancer stage I	57	43	1.32558	170	71	2.39437	44403.2
T-014	Cervical Cancer	40	Cervical cancer stage I	24	18	1.33333	110	71	1.5493	47562.4
T-015	Cervical Cancer	49	Cervical cancer stage I	56	38	1.47368	129	71	1.8169	51791.8
T-016	Cervical Cancer	57	Cervical cancer stage I	34	22	1.54545	196	71	2.76056	332257
T-017	Cervical Cancer	39	Cervical cancer stage I	38	24	1.58333	67	71	0.943662	340849
T-018	Cervical Cancer	47	Cervical cancer stage I	94	59	1.59322	160	76	2.10526	58599.4
T-019	Cervical Cancer	42	Cervical cancer stage I	80	50	1.6	128	77	1.66234	62443.9
T-020	Cervical Cancer	57	Cervical cancer stage I	66	38	1.73684	157	78	2.01282	63249.4
T-021	Cervical Cancer	51	Cervical cancer stage I	30	16	1.875	162	80	2.025	80543.3
T-022	Cervical Cancer	47	Cervical cancer stage I	77	40	1.925	135	87	1.55172	82674.4
T-023	Cervical Cancer	41	Cervical cancer stage I	76	36	2.11111	175	88	1.98864	84713.6
T-024	Cervical Cancer	46	Cervical cancer stage I	113	37	3.05405	142	88	1.61364	128178
T-025	Cervical Cancer	45	Cervical cancer stage I	160	45	3.55556	188	93	2.02151	204598
T-026	Cervical Cancer	41	Cervical cancer stage I	75	20	3.75	189	94	2.01064	226816
T-027	Cervical Cancer	37	Cervical cancer stage I	124	32	3.875	203	95	2.13684	228526
T-028	Cervical Cancer	58	Cervical cancer stage I	130	30	4.33333	91	98	0.928571	233615
T-029	Cervical Cancer	48	Cervical cancer stage I	133	26	5.11538	122	103	1.18447	284244
T-030	Cervical Cancer	56	Cervical cancer stage II	38	43	0.883721	194	104	1.86538	97590.1
T-031	Cervical Cancer	43	Cervical cancer stage II	43	27	1.59259	145	109	1.33028	11070.2
T-032	Cervical Cancer	43	Cervical cancer stage II	68	40	1.7	187	109	1.7156	82423.5
T-033	Cervical Cancer	44	Cervical cancer stage II	68	39	1.74359	71	42	1.69048	24625.9
T-034	Cervical Cancer	41	Cervical cancer stage II	29	16	1.8125	83	39	2.12821	290392
T-035	Cervical Cancer	36	Cervical cancer stage II	38	20	1.9	116	53	2.18868	26556
T-036	Cervical Cancer	47	Cervical cancer stage II	37	18	2.05556	61	37	1.64865	109419
T-037	Cervical Cancer	30	Cervical cancer stage II	122	59	2.0678	40	23	1.73913	160053
T-038	Cervical Cancer	49	Cervical cancer stage II	37	17	2.17647	55	31	1.77419	31611.3
T-039	Cervical Cancer	38	Cervical cancer stage II	121	50	2.42	69	36	1.91667	277614
T-040	Cervical Cancer	45	Cervical cancer stage II	80	33	2.42424	181	103	1.75728	43275.3
T-041	Cervical Cancer	40	Cervical cancer stage II	93	38	2.44737	196	104	1.88462	139302
T-042	Cervical Cancer	34	Cervical cancer stage II	83	32	2.59375	246	104	2.36538	44403.2
T-043	Cervical Cancer	38	Cervical cancer stage II	96	36	2.66667	224	106	2.11321	482822
T-044	Cervical Cancer	40	Cervical cancer stage II	112	40	2.8	171	108	1.58333	48131.4
T-045	Cervical Cancer	42	Cervical cancer stage II	135	46	2.93478	264	108	2.44444	80277.5
T-046	Cervical Cancer	30	Cervical cancer stage II	124	34	3.64706	210	110	1.90909	57607
T-047	Cervical Cancer	54	Cervical cancer stage II	162	40	4.05	225	112	2.00893	300038
T-048	Cervical Cancer	48	Cervical cancer stage II	119	45	2.64444	143	78	1.83333	77298.5
T-049	Cervical Cancer	45	Cervical cancer stage II	94	53	1.77358	135	73	1.84932	35468.8
T-050	Cervical Cancer	56	Cervical cancer stage II	107	41	2.60976	97	48	2.02083	235692
T-051	Cervical Cancer	46	Cervical cancer stage II	88	37	2.37838	153	84	1.82143	184906
T-052	Cervical Cancer	55	Cervical cancer stage II	99	31	3.19355	176	89	1.97753	94760.7
N-001	Normal	45	N.A.	N.A.	N.A.	N.A.	N.A.	N.A.	N.A.	53.7554
N-002	Normal	53	N.A.	N.A.	N.A.	N.A.	200	104	1.92308	2251.74
N-003	Normal	43	N.A.	N.A.	N.A.	N.A.	212	104	2.03846	3215.49
N-004	Normal	39	N.A.	N.A.	N.A.	N.A.	195	106	1.83962	3313.41
N-005	Normal	46	N.A.	N.A.	N.A.	N.A.	217	108	2.00926	7264.31
N-006	Normal	47	N.A.	N.A.	N.A.	N.A.	241	108	2.23148	7989.34
N-007	Normal	46	N.A.	N.A.	N.A.	N.A.	215	110	1.95455	23431.7
N-008	Normal	41	N.A.	N.A.	N.A.	N.A.	239	112	2.13393	29132.7
N-009	Normal	40	N.A.	N.A.	N.A.	N.A.	81	44	1.84091	31546
N-010	Normal	38	N.A.	N.A.	N.A.	N.A.	82	47	1.74468	31639
N-011	Normal	49	N.A.	N.A.	N.A.	N.A.	269	124	2.16935	33680.6
N-012	Normal	53	N.A.	N.A.	N.A.	N.A.	166	76	2.18421	35350.1
N-013	Normal	55	N.A.	N.A.	N.A.	N.A.	130	80	1.625	63420.5
N-014	Normal	64	N.A.	N.A.	N.A.	N.A.	136	112	1.21429	63622.5
N-015	Normal	39	N.A.	N.A.	N.A.	N.A.	116	62	1.87097	63712.5
N-016	Normal	48	N.A.	N.A.	N.A.	N.A.	N.A.	N.A.	N.A.	67115.7
N-017	Normal	61	N.A.	N.A.	N.A.	N.A.	N.A.	N.A.	N.A.	67648.1
N-018	Normal	59	N.A.	N.A.	N.A.	N.A.	N.A.	N.A.	N.A.	73406.3
N-019	Normal	60	N.A.	N.A.	N.A.	N.A.	N.A.	N.A.	N.A.	111970
